# Supplementary material for: Self-measured blood pressure service and device use increased among Medicaid enrollees from 2018-2022
Source: Health Aff Sch. 2025 Jul 24;3(8):qxaf143. doi: 10.1093/haschl/qxaf143 (PMC12366784; doi:10.1093/haschl/qxaf143)
Supplement: qxaf143_Supplementary_Data [file qxaf143_supplementary_data.zip]

Archive with 7 entries (7 files):
- COI Nathan Pauly.docx
- Medicaid SMBP_HA Scholar Supplementary.docx
- COI Emily Polk.docx
- COI Greg Wozniak 04042025.docx
- COI Janet Williams.docx
- COI Jared Augenstein.docx
- COI Kate Kirley.docx
